# Supplementary material for: Separate and combined Hanseniaspora uvarum and Metschnikowia pulcherrima metabolic volatiles are attractive to Drosophila suzukii in the laboratory and field
Source: Sci Rep. 2021 Jan 13;11:1201. doi: 10.1038/s41598-020-79691-3 (PMC7806593; doi:10.1038/s41598-020-79691-3)
Supplement: Supplementary file 2 — Supplementary Information 2. [file 41598_2020_79691_MOESM2_ESM.xlsx]

## Sheet: Lab assays
D. suzukii: single yeasts
	Treatment	Yeast	Control
	Control	11	10
	Control	12	15
	Control	12	11
	Control	10	6
	Control	12	8
	Control	7	6
	Control	12	11
	Control	8	21
	Control	8	5
	S. cerevisiae	13	14
	S. cerevisiae	9	6
	S. cerevisiae	13	10
	S. cerevisiae	12	12
	S. cerevisiae	5	7
	S. cerevisiae	6	15
	H. uvarum (201)	21	7
	H. uvarum (201)	11	9
	H. uvarum (201)	12	8
	H. uvarum (201)	13	12
	H. uvarum (201)	6	2
	H. uvarum (201)	11	8
	P. kluyveri	20	6
	P. kluyveri	9	10
	P. kluyveri	12	14
	P. kluyveri	13	10
	P. kluyveri	10	8
	P. kluyveri	8	12
	P. kluyveri	14	12
	P. kluyveri	22	12
	P. kluyveri	4	14
	P. kluyveri	8	13
	P. kluyveri	15	10
	P. kluyveri	14	16
	P. kluyveri	12	9
	P. kluyveri	12	10
	P. kluyveri	11	15
	P. kluyveri	8	20
	P. kluyveri	14	13
	P. kluyveri	15	15
	P. pijperi	12	9
	P. pijperi	7	3
	P. pijperi	24	4
	P. pijperi	11	13
	P. pijperi	7	5
	P. pijperi	12	6
	C. apicola	8	18
	C. apicola	5	4
	C. apicola	7	9
	C. apicola	12	4
	C. apicola	12	17
	C. apicola	8	14
	C. zemplininia	12	4
	C. zemplininia	2	7
	C. zemplininia	8	11
	C. zemplininia	11	8
	C. zemplininia	6	3
	C. zemplininia	12	13
	C. zemplininia	3	6
	C. zemplininia	15	12
	C. zemplininia	15	13
	C. zemplininia	20	11
	C. zemplininia	9	11
	C. zemplininia	7	6
	C. zemplininia	12	9
	C. zemplininia	12	12
	C. zemplininia	13	12
	C. zemplininia	17	13
	C. zemplininia	19	8
	C. zemplininia	13	11
	H. occidentalis	14	7
	H. occidentalis	7	9
	H. occidentalis	13	6
	H. occidentalis	7	11
	H. occidentalis	8	10
	H. occidentalis	10	11
	S. uvarum	1	4
	S. uvarum	13	8
	S. uvarum	16	6
	S. uvarum	8	12
	S. uvarum	11	6
	S. uvarum	13	14
	M. pulcherrima	12	10
	M. pulcherrima	12	1
	M. pulcherrima	10	7
	M. pulcherrima	11	6
	M. pulcherrima	10	3
	M. pulcherrima	15	10
	Torulaspora delbrueckii	7	10
	Torulaspora delbrueckii	7	9
	Torulaspora delbrueckii	12	8
	Torulaspora delbrueckii	11	11
	Torulaspora delbrueckii	12	4
	Torulaspora delbrueckii	8	7
	C. argentea	7	12
	C. argentea	5	2
	C. argentea	16	8
	C. argentea	19	12
	C. argentea	10	4
	C. argentea	12	14
	P. nakasei	6	15
	P. nakasei	13	12
	P. nakasei	13	9
	P. nakasei	9	11
	P. nakasei	10	7
	P. nakasei	9	5
D. melanogaster: single yeasts
	Treatment	Yeast	Control
	Control	25	27
	Control	18	20
	Control	18	23
	Control	0	3
	Control	22	29
	Control	14	18
	Control	3	4
	Control	22	25
	Control	30	12
	S. cerevisiae	6	3
	S. cerevisiae	10	24
	S. cerevisiae	26	6
	S. cerevisiae	27	16
	S. cerevisiae	24	4
	S. cerevisiae	12	12
	H. uvarum (201)	26	32
	H. uvarum (201)	16	12
	H. uvarum (201)	7	7
	H. uvarum (201)	19	11
	H. uvarum (201)	21	10
	H. uvarum (201)	22	17
	P. kluyveri	19	11
	P. kluyveri	22	14
	P. kluyveri	18	12
	P. kluyveri	23	10
	P. kluyveri	32	12
	P. kluyveri	27	18
	P. kluyveri	6	7
	P. kluyveri	10	8
	P. kluyveri	22	24
	P. kluyveri	12	13
	P. kluyveri	22	28
	P. kluyveri	13	33
	P. kluyveri	34	9
	P. kluyveri	22	17
	P. kluyveri	12	3
	P. kluyveri	12	4
	P. kluyveri	22	28
	P. kluyveri	14	16
	P. kluyveri	25	20
	P. kluyveri	28	29
	P. kluyveri	8	10
	P. kluyveri	26	17
	P. kluyveri	12	11
	P. kluyveri	12	26
	P. kluyveri	11	4
	P. kluyveri	18	25
	P. kluyveri	18	28
	P. kluyveri	10	17
	P. pijperi	17	25
	P. pijperi	24	25
	P. pijperi	36	21
	P. pijperi	39	20
	P. pijperi	20	20
	P. pijperi	21	10
	C. apicola	26	15
	C. apicola	19	8
	C. apicola	20	19
	C. apicola	38	19
	C. apicola	21	23
	C. apicola	25	21
	C. zemplininia	20	19
	C. zemplininia	29	20
	C. zemplininia	6	7
	C. zemplininia	22	32
	C. zemplininia	25	17
	C. zemplininia	10	6
	C. zemplininia	13	9
	C. zemplininia	11	4
	C. zemplininia	32	15
	C. zemplininia	38	11
	C. zemplininia	37	16
	C. zemplininia	21	18
	C. zemplininia	6	3
	C. zemplininia	19	10
	C. zemplininia	25	17
	C. zemplininia	16	9
	C. zemplininia	16	16
	C. zemplininia	39	24
	C. zemplininia	12	11
	C. zemplininia	5	8
	C. zemplininia	26	21
	C. zemplininia	9	16
	C. zemplininia	8	30
	C. zemplininia	7	4
	H. occidentalis	8	18
	H. occidentalis	31	9
	H. occidentalis	20	9
	H. occidentalis	30	20
	H. occidentalis	25	16
	H. occidentalis	26	20
	S. uvarum	16	24
	S. uvarum	13	17
	S. uvarum	26	8
	S. uvarum	23	32
	S. uvarum	33	12
	S. uvarum	26	21
	M. pulcherrima	25	20
	M. pulcherrima	23	26
	M. pulcherrima	21	11
	M. pulcherrima	24	9
	M. pulcherrima	30	19
	M. pulcherrima	22	4
	Torulaspora delbrueckii	20	12
	Torulaspora delbrueckii	16	10
	Torulaspora delbrueckii	17	11
	Torulaspora delbrueckii	32	11
	Torulaspora delbrueckii	24	6
	Torulaspora delbrueckii	21	19
	C. argentea	13	11
	C. argentea	11	17
	C. argentea	27	12
	C. argentea	24	24
	C. argentea	26	24
	C. argentea	17	12
	P. nakasei	25	17
	P. nakasei	12	17
	P. nakasei	27	21
	P. nakasei	23	19
	P. nakasei	12	17
	P. nakasei	21	10
D. simulans: single yeasts
	Treatment	Yeast	Control
	Control	10	16
	Control	11	9
	Control	12	8
	Control	17	13
	Control	2	15
	Control	16	21
	Control	9	9
	Control	21	15
	S. cerevisiae	23	23
	S. cerevisiae	4	13
	S. cerevisiae	23	7
	S. cerevisiae	15	15
	S. cerevisiae	15	21
	S. cerevisiae	9	14
	H. uvarum (201)	3	13
	H. uvarum (201)	15	22
	H. uvarum (201)	14	14
	H. uvarum (201)	9	5
	H. uvarum (201)	14	11
	H. uvarum (201)	18	13
	P. kluyveri	12	5
	P. kluyveri	16	20
	P. kluyveri	8	11
	P. kluyveri	14	8
	P. kluyveri	12	4
	P. kluyveri	20	19
	P. kluyveri	15	16
	P. kluyveri	20	18
	P. kluyveri	9	8
	P. kluyveri	10	10
	P. kluyveri	31	13
	P. kluyveri	18	21
	P. kluyveri	9	11
	P. kluyveri	9	24
	P. kluyveri	21	15
	P. kluyveri	25	12
	P. kluyveri	13	5
	P. kluyveri	14	5
	P. pijperi	9	13
	P. pijperi	4	11
	P. pijperi	14	13
	P. pijperi	20	13
	P. pijperi	12	19
	P. pijperi	21	14
	C. apicola	15	15
	C. apicola	9	12
	C. apicola	8	11
	C. apicola	3	2
	C. apicola	14	13
	C. apicola	21	23
	C. zemplininia	7	9
	C. zemplininia	14	5
	C. zemplininia	15	8
	C. zemplininia	5	2
	C. zemplininia	12	9
	C. zemplininia	23	16
	C. zemplininia	7	7
	C. zemplininia	4	3
	C. zemplininia	9	8
	C. zemplininia	10	11
	C. zemplininia	18	13
	C. zemplininia	25	17
	C. zemplininia	6	9
	C. zemplininia	3	9
	C. zemplininia	3	7
	C. zemplininia	17	11
	C. zemplininia	10	22
	C. zemplininia	19	21
	H. occidentalis	5	7
	H. occidentalis	17	9
	H. occidentalis	14	3
	H. occidentalis	15	2
	H. occidentalis	18	22
	H. occidentalis	25	15
	S. uvarum	7	17
	S. uvarum	10	9
	S. uvarum	10	21
	S. uvarum	12	2
	S. uvarum	5	4
	S. uvarum	21	15
	M. pulcherrima	13	20
	M. pulcherrima	15	19
	M. pulcherrima	18	19
	M. pulcherrima	7	15
	M. pulcherrima	9	17
	M. pulcherrima	14	19
	Torulaspora delbrueckii	16	12
	Torulaspora delbrueckii	9	12
	Torulaspora delbrueckii	13	10
	Torulaspora delbrueckii	2	7
	Torulaspora delbrueckii	16	9
	Torulaspora delbrueckii	16	11
	C. argentea	27	13
	C. argentea	2	13
	C. argentea	16	10
	C. argentea	20	12
	C. argentea	17	18
	C. argentea	17	22
	P. nakasei	5	12
	P. nakasei	16	3
	P. nakasei	16	17
	P. nakasei	2	3
	P. nakasei	12	15
	P. nakasei	21	21
D. suzukii: H. uvarum strains
	Treatment	Yeast	Control
	201	10	6
	201	12	7
	201	1	0
	201	5	4
	201	5	5
	201	2	3
	201	10	2
	201	10	11
	206	3	7
	206	7	4
	206	4	7
	206	6	2
	206	21	5
	206	9	8
	206	3	10
	206	23	3
	209	3	2
	209	7	4
	209	11	6
	209	2	3
	209	2	1
	209	4	3
	209	1	3
	209	22	6
	11-382	8	5
	11-382	5	7
	11-382	5	6
	11-382	6	2
	11-382	4	2
	11-382	1	1
	11-382	12	8
	11-382	15	4
	44-9	5	6
	44-9	7	6
	44-9	3	3
	44-9	9	8
	44-9	4	1
	44-9	1	1
	44-9	1	1
	44-9	3	6
	28-1	3	3
	28-1	10	8
	28-1	7	4
	28-1	5	2
	28-1	3	1
	28-1	2	1
	28-1	16	7
	28-5	19	7
	28-5	10	6
	28-5	4	3
	28-5	3	3
	28-5	7	2
	28-5	3	3
	28-5	12	11
	28-5	9	7
	28-9	4	3
	28-9	7	4
	28-9	6	10
	28-9	5	1
	28-9	2	4
	28-9	1	1
	28-9	3	2
	28-9	13	9
	control	0	1
	control	4	7
	control	6	5
	control	7	4
	control	1	1
	control	1	1
	control	12	3
D. suzukii: combinations of yeasts
	Treatment	Yeast	Control
	Control	8	13
	Control	7	7
	Control	9	4
	Control	7	12
	Control	12	11
	Control	13	14
	Control	17	13
	Gasser	11	14
	Gasser	20	6
	Gasser	13	5
	Gasser	17	12
	Gasser	21	9
	Gasser	21	9
	Gasser	17	14
	H. uvarum (201)	13	15
	H. uvarum (201)	11	8
	H. uvarum (201)	11	5
	H. uvarum (201)	11	14
	H. uvarum (201)	27	7
	H. uvarum (201)	12	13
	H. uvarum (201)	13	10
	M. pulcherrima + P. pijperi + H. uvarum (201)	12	15
	M. pulcherrima + P. pijperi + H. uvarum (201)	18	5
	M. pulcherrima + P. pijperi + H. uvarum (201)	11	10
	M. pulcherrima + P. pijperi + H. uvarum (201)	19	10
	M. pulcherrima + P. pijperi + H. uvarum (201)	18	17
	M. pulcherrima + P. pijperi + H. uvarum (201)	22	12
	M. pulcherrima + P. pijperi	14	9
	M. pulcherrima + P. pijperi	13	7
	M. pulcherrima + P. pijperi	12	14
	M. pulcherrima + P. pijperi	14	13
	M. pulcherrima + P. pijperi	28	7
	M. pulcherrima + P. pijperi	17	17
	M. pulcherrima + H. uvarum (201)	13	9
	M. pulcherrima + H. uvarum (201)	16	5
	M. pulcherrima + H. uvarum (201)	16	9
	M. pulcherrima + H. uvarum (201)	25	8
	M. pulcherrima + H. uvarum (201)	22	10
	M. pulcherrima + H. uvarum (201)	13	10
	P. pijperi + H. uvarum (201)	17	11
	P. pijperi + H. uvarum (201)	18	10
	P. pijperi + H. uvarum (201)	13	12
	P. pijperi + H. uvarum (201)	7	4
	P. pijperi + H. uvarum (201)	13	11
	P. pijperi + H. uvarum (201)	12	15
	H. uvarum (201) + S. cerevisiae	15	10
	H. uvarum (201) + S. cerevisiae	12	11
	H. uvarum (201) + S. cerevisiae	8	7
	H. uvarum (201) + S. cerevisiae	6	9
	H. uvarum (201) + S. cerevisiae	19	13
	H. uvarum (201) + S. cerevisiae	10	12
	All	17	12
	All	4	12
	All	5	10
	All	9	10
	All	12	9
	All	11	18
	All	17	12
	M. pulcherrima + P. pijperi + H. uvarum 201 + C. zemplinina + C. argentea	5	21
	M. pulcherrima + P. pijperi + H. uvarum 201 + C. zemplinina + C. argentea	10	13
	M. pulcherrima + P. pijperi + H. uvarum 201 + C. zemplinina + C. argentea	14	8
	M. pulcherrima + P. pijperi + H. uvarum 201 + C. zemplinina + C. argentea	11	13
	M. pulcherrima + P. pijperi + H. uvarum 201 + C. zemplinina + C. argentea	21	17
	M. pulcherrima + P. pijperi + H. uvarum 201 + C. zemplinina + C. argentea	11	14
	M. pulcherrima + P. pijperi + H. uvarum 201 + C. zemplinina + C. argentea	7	7
	S. cerevisiae + C. apicola	15	9
	S. cerevisiae + C. apicola	4	24
	S. cerevisiae + C. apicola	10	14
	S. cerevisiae + C. apicola	12	14
	S. cerevisiae + C. apicola	17	11
	S. cerevisiae + C. apicola	8	10
	S. cerevisiae + S. uvarum + C. apicola	6	15
	S. cerevisiae + S. uvarum + C. apicola	15	8
	S. cerevisiae + S. uvarum + C. apicola	13	11
	S. cerevisiae + S. uvarum + C. apicola	16	8
	S. cerevisiae + S. uvarum + C. apicola	18	14
	S. cerevisiae + S. uvarum + C. apicola	17	12
	S. cerevisiae + S. uvarum + C. apicola	14	14
	H. uvarum 201 + C. zemplinina	18	7
	H. uvarum 201 + C. zemplinina	14	18
	H. uvarum 201 + C. zemplinina	11	5
	H. uvarum 201 + C. zemplinina	24	7
	H. uvarum 201 + C. zemplinina	22	9
	H. uvarum 201 + C. zemplinina	8	15

## Sheet: Non responders
Treatment	Fly	choice	no.choice	percent.non.responders
Control	1	21	53	71.6
Control	1	27	39	59.1
Control	1	23	40	63.5
Control	1	16	54	77.1
Control	1	20	44	68.8
Control	1	13	48	78.7
Control	1	23	40	63.5
Control	1	29	42	59.2
Control	1	13	50	79.4
Sc	1	27	53	66.3
Sc	1	15	53	77.9
Sc	1	23	46	66.7
Sc	1	24	47	66.2
Sc	1	12	47	79.7
Sc	1	21	41	66.1
Hu	1	28	42	60
Hu	1	20	43	68.3
Hu	1	20	40	66.7
Hu	1	25	43	63.2
Hu	1	8	52	86.7
Hu	1	19	41	68.3
Pk	1	26	51	66.2
Pk	1	19	47	71.2
Pk	1	26	35	57.4
Pk	1	23	48	67.6
Pk	1	18	42	70
Pk	1	20	40	66.7
Pk	1	26	42	61.8
Pk	1	34	35	50.7
Pk	1	18	47	72.3
Pk	1	21	43	67.2
Pk	1	25	36	59
Pk	1	30	33	52.4
Pk	1	21	45	68.2
Pk	1	22	42	65.6
Pk	1	26	39	60
Pk	1	28	38	57.6
Pk	1	27	39	59.1
Pk	1	30	35	53.8
Pp	1	21	55	72.4
Pp	1	10	60	85.7
Pp	1	28	33	54.1
Pp	1	24	43	64.2
Pp	1	12	49	80.3
Pp	1	18	42	70
Ca	1	26	48	64.9
Ca	1	9	55	85.9
Ca	1	16	46	74.2
Ca	1	16	55	77.5
Ca	1	29	32	52.5
Ca	1	22	40	64.5
Cz	1	16	57	78.1
Cz	1	9	59	86.8
Cz	1	19	47	71.2
Cz	1	19	49	72.1
Cz	1	9	52	85.2
Cz	1	25	41	62.1
Cz	1	9	50	84.7
Cz	1	27	46	63
Cz	1	28	47	62.7
Cz	1	31	43	58.1
Cz	1	20	50	71.4
Cz	1	13	52	80
Cz	1	21	48	69.6
Cz	1	24	49	67.1
Cz	1	25	45	64.3
Cz	1	30	41	57.7
Cz	1	27	45	62.5
Cz	1	24	38	61.3
Ho	1	21	51	70.8
Ho	1	16	57	78.1
Ho	1	19	42	68.9
Ho	1	18	47	72.3
Ho	1	18	44	71
Ho	1	21	39	65
Su	1	5	69	93.2
Su	1	21	45	68.2
Su	1	22	43	66.2
Su	1	20	45	69.2
Su	1	17	43	71.7
Su	1	27	37	57.8
Mp	1	22	50	69.4
Mp	1	13	60	82.2
Mp	1	17	44	72.1
Mp	1	17	49	74.2
Mp	1	13	47	78.3
Mp	1	25	28	52.8
Td	1	17	58	77.3
Td	1	16	52	76.5
Td	1	20	46	69.7
Td	1	22	47	68.1
Td	1	16	43	72.9
Td	1	15	44	74.6
Ca.98	1	19	53	73.6
Ca.98	1	7	61	89.7
Ca.98	1	24	46	65.7
Ca.98	1	31	38	55.1
Ca.98	1	14	50	78.1
Ca.98	1	26	35	57.4
Pn	1	21	50	70.4
Pn	1	25	44	63.8
Pn	1	22	44	66.7
Pn	1	20	49	71
Pn	1	17	46	73
Pn	1	14	46	76.7
Control	2	52	22	29.7
Control	2	38	29	43.3
Control	2	41	29	41.4
Control	2	3	74	96.1
Control	2	51	19	27.1
Control	2	32	40	55.6
Control	2	7	38	84.4
Control	2	47	23	32.9
Control	2	42	34	44.7
Sc	2	9	51	85
Sc	2	34	36	51.4
Sc	2	32	41	56.2
Sc	2	43	27	38.6
Sc	2	28	43	60.6
Sc	2	24	48	66.7
Hu	2	58	20	25.6
Hu	2	28	31	52.5
Hu	2	14	59	80.8
Hu	2	30	37	55.2
Hu	2	31	43	58.1
Hu	2	39	33	45.8
Pk	2	30	40	57.1
Pk	2	36	34	48.6
Pk	2	30	35	53.8
Pk	2	33	39	54.2
Pk	2	44	24	35.3
Pk	2	45	28	38.4
Pk	2	13	48	78.7
Pk	2	18	42	70
Pk	2	46	31	40.3
Pk	2	25	48	65.8
Pk	2	50	21	29.6
Pk	2	46	26	36.1
Pk	2	43	23	34.8
Pk	2	39	29	42.6
Pk	2	15	45	75
Pk	2	16	47	74.6
Pk	2	50	20	28.6
Pk	2	30	40	57.1
Pk	2	45	26	36.6
Pk	2	57	18	24
Pk	2	18	42	70
Pk	2	43	24	35.8
Pk	2	23	38	62.3
Pk	2	38	19	33.3
Pk	2	15	36	70.6
Pk	2	43	20	31.7
Pk	2	46	14	23.3
Pk	2	27	32	54.2
Pp	2	42	23	35.4
Pp	2	49	15	23.4
Pp	2	57	18	24
Pp	2	59	10	14.5
Pp	2	40	32	44.4
Pp	2	31	46	59.7
Ca	2	41	22	34.9
Ca	2	27	33	55
Ca	2	39	33	45.8
Ca	2	57	20	26
Ca	2	44	30	40.5
Ca	2	46	27	37
Cz	2	39	29	42.6
Cz	2	49	14	22.2
Cz	2	13	53	80.3
Cz	2	54	25	31.6
Cz	2	42	28	40
Cz	2	16	51	76.1
Cz	2	22	31	58.5
Cz	2	15	29	65.9
Cz	2	47	26	35.6
Cz	2	49	24	32.9
Cz	2	53	20	27.4
Cz	2	39	35	47.3
Cz	2	9	42	82.4
Cz	2	29	24	45.3
Cz	2	42	31	42.5
Cz	2	25	44	63.8
Cz	2	32	37	53.6
Cz	2	63	14	18.2
Cz	2	23	38	62.3
Cz	2	13	38	74.5
Cz	2	47	13	21.7
Cz	2	25	30	54.5
Cz	2	38	19	33.3
Cz	2	11	42	79.2
Ho	2	26	46	63.9
Ho	2	40	29	42
Ho	2	29	51	63.8
Ho	2	50	24	32.4
Ho	2	41	34	45.3
Ho	2	46	25	35.2
Su	2	40	37	48.1
Su	2	30	37	55.2
Su	2	34	37	52.1
Su	2	55	25	31.3
Su	2	45	26	36.6
Su	2	47	26	35.6
Mp	2	45	23	33.8
Mp	2	49	16	24.6
Mp	2	32	42	56.8
Mp	2	33	36	52.2
Mp	2	49	25	33.8
Mp	2	26	46	63.9
Td	2	32	23	41.8
Td	2	26	40	60.6
Td	2	28	44	61.1
Td	2	43	28	39.4
Td	2	30	48	61.5
Td	2	40	33	45.2
Ca.98	2	24	44	64.7
Ca.98	2	28	42	60
Ca.98	2	39	34	46.6
Ca.98	2	48	29	37.7
Ca.98	2	50	27	35.1
Ca.98	2	29	44	60.3
Pn	2	42	30	41.7
Pn	2	29	40	58
Pn	2	48	31	39.2
Pn	2	42	35	45.5
Pn	2	29	44	60.3
Pn	2	31	40	56.3
Control	3	26	47	64.4
Control	3	20	47	70.1
Control	3	20	46	69.7
Control	3	30	31	50.8
Control	3	17	49	74.2
Control	3	37	37	50
Control	3	18	42	70
Sc	3	46	28	37.8
Sc	3	17	46	73
Sc	3	30	34	53.1
Sc	3	30	35	53.8
Sc	3	36	28	43.8
Sc	3	23	49	68.1
Hu	3	16	47	74.6
Hu	3	37	23	38.3
Hu	3	28	35	55.6
Hu	3	14	52	78.8
Hu	3	25	42	62.7
Hu	3	31	39	55.7
Pk	3	17	55	76.4
Pk	3	36	32	47.1
Pk	3	19	46	70.8
Pk	3	22	46	67.6
Pk	3	16	38	70.4
Pk	3	39	32	45.1
Pk	3	31	30	49.2
Pk	3	38	39	50.6
Pk	3	17	45	72.6
Pk	3	20	41	67.2
Pk	3	44	25	36.2
Pk	3	39	29	42.6
Pk	3	20	36	64.3
Pk	3	33	34	50.7
Pk	3	36	26	41.9
Pk	3	37	25	40.3
Pk	3	18	52	74.3
Pk	3	19	51	72.9
Pp	3	22	47	68.1
Pp	3	15	48	76.2
Pp	3	27	37	57.8
Pp	3	33	32	49.2
Pp	3	31	40	56.3
Pp	3	35	43	55.1
Ca	3	30	35	53.8
Ca	3	21	43	67.2
Ca	3	19	45	70.3
Ca	3	5	57	91.9
Ca	3	27	33	55
Ca	3	44	29	39.7
Cz	3	16	52	76.5
Cz	3	19	41	68.3
Cz	3	23	41	64.1
Cz	3	7	53	88.3
Cz	3	21	41	66.1
Cz	3	39	32	45.1
Cz	3	14	37	72.5
Cz	3	7	55	88.7
Cz	3	17	56	76.7
Cz	3	21	40	65.6
Cz	3	31	38	55.1
Cz	3	42	27	39.1
Cz	3	15	44	74.6
Cz	3	12	57	82.6
Cz	3	10	46	82.1
Cz	3	28	36	56.3
Cz	3	32	35	52.2
Cz	3	40	34	45.9
Ho	3	12	60	83.3
Ho	3	26	38	59.4
Ho	3	17	47	73.4
Ho	3	17	47	73.4
Ho	3	40	26	39.4
Ho	3	40	30	42.9
Su	3	24	53	68.8
Su	3	19	41	68.3
Su	3	31	30	49.2
Su	3	14	45	76.3
Su	3	9	51	85
Su	3	36	37	50.7
Mp	3	33	38	53.5
Mp	3	34	26	43.3
Mp	3	37	27	42.2
Mp	3	22	40	64.5
Mp	3	26	43	62.3
Mp	3	33	40	54.8
Td	3	28	45	61.6
Td	3	21	39	65
Td	3	23	37	61.7
Td	3	9	54	85.7
Td	3	25	37	59.7
Td	3	27	45	62.5
Ca.98	3	40	32	44.4
Ca.98	3	15	50	76.9
Ca.98	3	26	52	66.7
Ca.98	3	32	35	52.2
Ca.98	3	35	26	42.6
Ca.98	3	39	32	45.1
Pn	3	17	55	76.4
Pn	3	19	46	70.8
Pn	3	33	31	48.4
Pn	3	5	61	92.4
Pn	3	27	51	65.4
Pn	3	42	32	43.2

## Sheet: Feild assays
Field trial: Single yeasts
Treatment	Block	D. suzukii	Other Drosophila
Water	1	0	0
Water	2	0	0
Water	3	0	1
Water	4	0	0
Water	5	4	2
Water	6	0	0
sterile strawberry juice	1	92	17
sterile strawberry juice	2	52	4
sterile strawberry juice	3	27	2
sterile strawberry juice	4	69	17
sterile strawberry juice	5	38	9
sterile strawberry juice	6	48	2
H. uvarum (201)	1	386	101
H. uvarum (201)	2	232	74
H. uvarum (201)	3	108	49
H. uvarum (201)	4	202	60
H. uvarum (201)	5	282	74
H. uvarum (201)	6	209	54
H. uvarum (11-382)	1	138	59
H. uvarum (11-382)	2	82	57
H. uvarum (11-382)	3	174	27
H. uvarum (11-382)	4	134	23
H. uvarum (11-382)	5	163	30
H. uvarum (11-382)	6	158	25
M. pulcherrima	1	221	59
M. pulcherrima	2	71	34
M. pulcherrima	3	69	12
M. pulcherrima	4	123	33
M. pulcherrima	5	108	28
M. pulcherrima	6	241	20
P. pijperi	1	79	10
P. pijperi	2	46	23
P. pijperi	3	60	12
P. pijperi	4	97	16
P. pijperi	5	26	9
P. pijperi	6	36	6
S. cerevisiae	1	34	17
S. cerevisiae	2	60	14
S. cerevisiae	3	57	5
S. cerevisiae	4	34	12
S. cerevisiae	5	35	14
S. cerevisiae	6	26	9
Gasser	1	420	66
Gasser	2	419	86
Gasser	3	449	72
Gasser	4	337	55
Gasser	5	426	55
Gasser	6	866	108
Field trial: Combinations of yeasts
Treatment	Experment	Block	D. suzukii	Other Drosophila
Water	1	1	0	0
Water	1	2	0	0
Water	1	3	0	0
Water	1	4	0	0
Water	1	5	0	0
Water	1	6	0	0
Water	1	7	0	0
Water	2	8	2	0
Water	2	9	0	0
Water	2	10	0	0
Water	2	11	0	0
Water	2	12	0	0
Water	2	13	0	0
Water	2	14	0	0
sterile strawberry juice	1	1	17	8
sterile strawberry juice	1	2	26	8
sterile strawberry juice	1	3	26	7
sterile strawberry juice	1	4	15	4
sterile strawberry juice	1	5	14	3
sterile strawberry juice	1	6	29	4
sterile strawberry juice	1	7	20	3
sterile strawberry juice	2	8	2	0
sterile strawberry juice	2	9	3	0
sterile strawberry juice	2	10	343	8
sterile strawberry juice	2	11	231	16
sterile strawberry juice	2	12	11	0
sterile strawberry juice	2	13	2	1
sterile strawberry juice	2	14	38	1
H. uvarum (201)	1	1	38	11
H. uvarum (201)	1	2	21	37
H. uvarum (201)	1	3	1	23
H. uvarum (201)	1	4	98	26
H. uvarum (201)	1	5	23	15
H. uvarum (201)	1	6	25	27
H. uvarum (201)	1	7	38	6
H. uvarum (201)	2	8	103	32
H. uvarum (201)	2	9	28	29
H. uvarum (201)	2	10	170	95
H. uvarum (201)	2	11	29	21
H. uvarum (201)	2	12	290	41
H. uvarum (201)	2	13	77	34
H. uvarum (201)	2	14	169	58
M. pulcherrima + P. pijperi + H. uvarum (201)	1	1	7	4
M. pulcherrima + P. pijperi + H. uvarum (201)	1	2	14	11
M. pulcherrima + P. pijperi + H. uvarum (201)	1	3	20	5
M. pulcherrima + P. pijperi + H. uvarum (201)	1	4	21	13
M. pulcherrima + P. pijperi + H. uvarum (201)	1	5	64	11
M. pulcherrima + P. pijperi + H. uvarum (201)	1	6	92	17
M. pulcherrima + P. pijperi + H. uvarum (201)	1	7	61	14
M. pulcherrima + P. pijperi + H. uvarum (201)	2	8	63	43
M. pulcherrima + P. pijperi + H. uvarum (201)	2	9	85	14
M. pulcherrima + P. pijperi + H. uvarum (201)	2	10	87	17
M. pulcherrima + P. pijperi + H. uvarum (201)	2	11	107	56
M. pulcherrima + P. pijperi + H. uvarum (201)	2	12	185	56
M. pulcherrima + P. pijperi + H. uvarum (201)	2	13	99	14
M. pulcherrima + P. pijperi + H. uvarum (201)	2	14	197	5
M. pulcherrima + P. pijperi	1	1	17	4
M. pulcherrima + P. pijperi	1	2	26	11
M. pulcherrima + P. pijperi	1	3	27	9
M. pulcherrima + P. pijperi	1	4	15	4
M. pulcherrima + P. pijperi	1	5	49	16
M. pulcherrima + P. pijperi	1	6	41	9
M. pulcherrima + P. pijperi	1	7	56	21
M. pulcherrima + P. pijperi	2	8	190	16
M. pulcherrima + P. pijperi	2	9	46	40
M. pulcherrima + P. pijperi	2	10	45	12
M. pulcherrima + P. pijperi	2	12	59	14
M. pulcherrima + P. pijperi	2	13	250	15
M. pulcherrima + P. pijperi	2	14	628	14
M. pulcherrima + H. uvarum (201)	1	1	15	14
M. pulcherrima + H. uvarum (201)	1	2	91	16
M. pulcherrima + H. uvarum (201)	1	3	17	27
M. pulcherrima + H. uvarum (201)	1	4	40	36
M. pulcherrima + H. uvarum (201)	1	5	63	10
M. pulcherrima + H. uvarum (201)	1	6	61	24
M. pulcherrima + H. uvarum (201)	1	7	15	17
M. pulcherrima + H. uvarum (201)	2	8	115	47
M. pulcherrima + H. uvarum (201)	2	9	154	74
M. pulcherrima + H. uvarum (201)	2	10	414	33
M. pulcherrima + H. uvarum (201)	2	11	276	38
M. pulcherrima + H. uvarum (201)	2	12	167	23
M. pulcherrima + H. uvarum (201)	2	13	146	17
M. pulcherrima + H. uvarum (201)	2	14	224	44
P. pijperi + H. uvarum (201)	1	1	21	10
P. pijperi + H. uvarum (201)	1	2	24	37
P. pijperi + H. uvarum (201)	1	3	27	16
P. pijperi + H. uvarum (201)	1	4	17	7
P. pijperi + H. uvarum (201)	1	5	12	11
P. pijperi + H. uvarum (201)	1	6	48	42
P. pijperi + H. uvarum (201)	1	7	65	39
P. pijperi + H. uvarum (201)	2	8	32	66
P. pijperi + H. uvarum (201)	2	9	41	20
P. pijperi + H. uvarum (201)	2	10	23	16
P. pijperi + H. uvarum (201)	2	11	69	12
P. pijperi + H. uvarum (201)	2	12	71	10
P. pijperi + H. uvarum (201)	2	13	58	23
P. pijperi + H. uvarum (201)	2	14	116	7
H. uvarum (201) + S. cerevisiae	1	1	16	12
H. uvarum (201) + S. cerevisiae	1	2	29	25
H. uvarum (201) + S. cerevisiae	1	3	23	13
H. uvarum (201) + S. cerevisiae	1	4	34	19
H. uvarum (201) + S. cerevisiae	1	5	33	4
H. uvarum (201) + S. cerevisiae	1	6	26	13
H. uvarum (201) + S. cerevisiae	1	7	28	5
H. uvarum (201) + S. cerevisiae	2	8	66	33
H. uvarum (201) + S. cerevisiae	2	9	32	35
H. uvarum (201) + S. cerevisiae	2	10	14	33
H. uvarum (201) + S. cerevisiae	2	11	243	25
H. uvarum (201) + S. cerevisiae	2	12	64	13
H. uvarum (201) + S. cerevisiae	2	13	44	9
H. uvarum (201) + S. cerevisiae	2	14	89	47
Gasser	1	1	144	50
Gasser	1	2	239	96
Gasser	1	3	109	53
Gasser	1	4	227	117
Gasser	1	5	241	59
Gasser	1	6	284	204
Gasser	1	7	95	96
Gasser	2	8	1233	324
Gasser	2	9	692	185
Gasser	2	10	568	119
Gasser	2	11	779	152
Gasser	2	12	3068	244
Gasser	2	13	529	81
Gasser	2	14	801	63
