# Supplementary material for: Separate and combined Hanseniaspora uvarum and Metschnikowia pulcherrima metabolic volatiles are attractive to Drosophila suzukii in the laboratory and field
Source: Sci Rep. 2021 Jan 13;11:1201. doi: 10.1038/s41598-020-79691-3 (PMC7806593; doi:10.1038/s41598-020-79691-3)
Supplement: Supplementary file 3 — Supplementary Information 3. [file 41598_2020_79691_MOESM3_ESM.txt]

##R code: Jones et al. Separate and combined Hanseniaspora uvarum and Metschnikowia pulcherrima metabolic volatiles are attractive to Drosophila suzukii in the laboratory and field
##Jones R., Fountain M.T., Gunther C.S., Eady P.E. and Goddard M.R. 

##Binomial logistic regression

preferanceSWD<-read.table("SWD single yeast.txt",header=TRUE)    

preferanceSWD$Treatment<-factor(preferanceSWD$Treatment)	

preferanceSWD$y.SWD<-cbind(preferanceSWD$Yeast,preferanceSWD$Control)		

modelSWD<-glm(y.SWD~Treatment,binomial, data=preferanceSWD)	

modelSWD2<-update(modelSWD,~.-Treatment)  

anovaSWD<-anova(modelSWD,modelSWD2,test="Chi")   
anovaSWD

##Binomial distribution

SWD.Hu<-pbinom(74, (74+46), 0.5, lower.tail = F)
SWD.Hu

##ANOVA

fly_AI<-read.table("AI fly sp.txt",header=TRUE) ##1=Swd, 2=mel, 3=sim
fly_AI

fly_AI$Treatment<-factor(fly_AI$Treatment)                          
fly_AI$Fly<-factor(fly_AI$Fly)                          

a<-aov(AI~Fly * Treatment, data=fly_AI)
summary(a)

##Generalized linear model

FT1.SWD<-read.table("FT1 SWD male and Female.txt",header=TRUE)

FT1.SWD$Treatment<-factor(FT1.SWD$Treatment)                          

mod.SWD<-glmer(SWD~Treatment+(1|Block),family=poisson,data = FT1.SWD, control=glmerControl(optimizer="bobyqa"))		 

mod.SWD2<-update(mod.SWD,~.-Treatment)                      

SWD.a<-anova(mod.SWD,mod.SWD2,test="Chi")
SWD.a

FT1.SWD$TreatmentWith2AsRef <- relevel(factor(FT1.SWD$Treatment),ref="2")
model.SWD <- glmer(SWD~TreatmentWith2AsRef+(1|Block),family=poisson,data=FT1.SWD)
print(summary(model.SWD))
a <- emmeans(model.SWD,"TreatmentWith2AsRef")
a <- as.data.frame(a)
levels(a$TreatmentWith2AsRef)<-c("Strawberry juice","Water","H. uvarum (201)","H. uvarum (11-382)","M. pulcherrima", "P. pijperi","S. cerevisiae ","Gasser")

with(a,
     errbar(TreatmentWith2AsRef,exp(emmean),exp(asymp.LCL),exp(asymp.UCL),col="dark grey",errbar.col="dark grey",cap=0.015, main ="Single yeasts",ylim=c(0,250),xlab("Mean number of flies"))
)

## kruskal wallis

FT1.SWD<-read.table("FT1 SWD male and Female.txt",header=TRUE)  ##1=water, 2=ssj,3=hu 201, 4=hu 11-382, 5=Mp, 6=Pp, 7=Sc, 8=Gasser

FT1.SWD$Treatment<-factor(FT1.SWD$Treatment) 

kw.FT1.SWD<-kruskal.test(SWD~Treatment, data=FT1.SWD)
kw.FT1.SWD

DT.FT1.SWD<-dunnTest(SWD~Treatment, data=FT1.SWD, method="bh")

##Permutation analyses 

Hu<-c(0.50,0.10,0.20,0.04,0.50,0.16)
Mp<-c(0.09,0.85,0.18,0.29,0.54,0.20)
Pp<-c(0.14,0.40,0.71,-0.08,0.17,0.33)
Cz<-c(0.50,-0.56,-0.16,0.16,0.33,-0.04,-0.33,0.11,0.07,0.29,-0.10,0.08,0.14,0.00,0.04,0.13,0.41,0.08)
Ca.98<-c(-0.26,0.43,0.33,0.23,0.43,-0.08)

Mp.Pp.Hu.Cz.Ca.98<-replicate(10000, ((sample(Mp, 1)+sample(Pp, 1)+sample(Hu, 1)+sample(Cz, 1)+sample(Ca.98, 1))/5))  

Mp.Pp.Hu.Cz.Ca.98.orderd<-sort(Mp.Pp.Hu.Cz.Ca.98, decreasing = TRUE)

n.Mp.Pp.Hu.Cz.Ca.98<-sum(Mp.Pp.Hu.Cz.Ca.98.orderd < -0.08)

P1.Mp.Pp.Hu.Cz.Ca.98<-(n.Mp.Pp.Hu.Cz.Ca.98/10000)

P2.Mp.Pp.Hu.Cz.Ca.98<-(P1.Mp.Pp.Hu.Cz.Ca.98*2)
P2.Mp.Pp.Hu.Cz.Ca.98

##Linear model 

data2<-read.csv("Data layout new anysis combos.csv")
head(data2)

model2 <- lm(AI ~ Pp + Hu + Mp + Sc + Pk + Ca + Cz + Ho + Su + Td + Ca.98 + Pn + PpHu_nonlinearity + MpPpHu_nonlinearity + MpHu_nonlinearity + HuCz__nonlinearity + MpPp_nonlinearity + SuScCa_nonlinearity + HuSc_nonlinearity + MpPpHuCzCa.98_nonlinearity + All_nonlinearity + ScCa_nonlinearity
             - 1, data = data2)
summary(model2)

##T test comparison AI Hu and Mp+Hu

Hu<-c(-0.07, 0.16, 0.38, -0.12, 0.59, -0.04, 0.13)
Hu

Mp.Hu<-c(0.18, 0.52, 0.28, 0.52, 0.38, 0.13)
Mp.Hu

t.test<-t.test(Hu,Mp.Hu,
               var.equal=TRUE,
               conf.level=0.95)
